# Supplementary material for: Marine n−3 Fatty Acids and Prevention of Cardiovascular Disease: A Novel Analysis of the VITAL Trial Using Win Ratio and Hierarchical Composite Outcomes
Source: Nutrients. 2023 Sep 30;15(19):4235. doi: 10.3390/nu15194235 (PMC10574231; doi:10.3390/nu15194235)
Supplement: Supplementary file 1 [file nutrients-15-04235-s001.zip]

Archive with 1 entries (1 files):
- nutrients-2634035-supplementary.pdf
